# Supplementary material for: Endothelial extracellular vesicle miR-423-5p regulates microvascular homeostasis and renal function after ischemia-reperfusion injury
Source: JCI Insight. 2025 May 22;10(10):e181937. doi: 10.1172/jci.insight.181937 (PMC12128966; doi:10.1172/jci.insight.181937)
Supplement: Supporting data values [file jciinsight-10-181937-s224.xlsx]

## Sheet: Fig.1A
	Apoptosis (%)			Caspase-3 activity (Optical Density)
	Normal	Serum starvation		Normal	Serum starvation
	2	17.5		0.0125	0.0525
	2.5	18.1		0.0145	0.0373
	1.6	20.6		0.0165	0.0525
Mean	2.03333	18.7333		0.0145	0.0474333

## Sheet: Fig.1E
	miR-423-5p (Relative copies/ng RNA)					let-7b-5p (Relative copies/ng RNA)					let-7c-5p (Relative copies/ng RNA)
	ApoExo	Apobodies	ExoN	MVs		ApoExo	Apobodies	ExoN	MVs		ApoExo	Apobodies	ExoN	MVs
	17824	3444	8	316		85068	11703	28	2328		8972	13180	27	1026
	286472	2437	11	1071		616280	3380	201	4484		8066	4730	32	848
	63663	5479	0	1034		5150	17734	20	3457		12208	5682	23	1611
	34795	5048	187	1216		3415	1562	4757	2982		23440	38523	436	2544
	24910	788	0	1631		170194	14834	7	2754		115620	878	18	1226
	2448	16099	157	473		4424	43711	23195	519		8680	2877	7744	212
	3385	9217	491	246		119039	32491	6718	1352		72900	613	2829	515
	106998	3015	37	1713		4136	4747	0	7172		4623	682	5	8548
Mean	67561.9	5690.88	111.375	962.5		125963	16270.2	4365.75	3131		31813.6	8395.62	1389.25	2066.25

## Sheet: Fig.2A
	Blood urea nitrogen (BUN) (mg/dL)
	days post-IRI
	0	1	2	7	21
	6.92	40.1148	27.1213	21.4786	19.9468
	10.932	36.7712	29.5463	27.3089	22.0863
	10.773	51.2321	91.8062	29.986	17.5357
	8.611	32.0919	22.8899	37.9894	18.0706
	9.463	26.9056	24.6318	35.7827	23.0244
	6.044	34.671	20.1456	16.4604	19.9468
	3.254	37.903	37.6925	33.4668	22.0863
	10.193	22.578	44.629	75.5923	17.5357
	6.342	41.735	24.5337	25.9003	18.0706
	6.688		83.8253	24.0633	23.0244
Mean	7.922	36.0003	40.6822	32.8029	20.1327

## Sheet: Fig.2B
	Rouleaux formation (Erythrocyte number/HPF)
	days post-IRI
	0	1	2	7	21
	6.7	9.2	36.6	20.9	45
	6.55	14.6	43.825	34.375	47.7
	4	26.975	15	38.3	27.25
	4.85	12.2	23.6	30.4	46.75
		35.975	23.725	37.6	25
Mean	5.525	19.79	28.55	32.315	38.34

## Sheet: Fig.2C
	Cleaved Caspase-3 positive PTC / HPF
	days post-IRI
	0	1	2	7	21
	0.3	0.9	1.9	2.3	1
	0.4	1.2	2.6	2.1	0.9
	0.5	0.9	2.4	2	1.4
	0.3	1.9	2.1	3	1
	0.3	1.6	1.6	1.9	1.1
		1.1
Mean	0.36	1.26667	2.12	2.26	1.08

## Sheet: Fig.2D
	MECA-32 positive PTC / tubule
	0	7	21
	0.835696	0.620021	0.575303
	0.750993	0.591131	0.490538
	0.874753	0.564015	0.531443
		0.641987	0.471643
		0.636879	0.456838
Mean	0.82048	0.610807	0.505153

## Sheet: Fig.2E
	An.V+ LWA+ CT+ EVs (Events per mL)						Proteasome activity (uL serum)
	days post-IRI						days post-IRI
	0	2	7	21			0	2	7	21
	149644	2214674	165743	586473			14527	11804	10305	5701
	413955	591518	801693	538148			12764	14002	5917	6599
	370400	11219670	1982493	801267			6313	15948	9905	9828
	1066963	671634	1693085	830540			6563	16988	12089	9652
	746358	12943596	1547137				5822	20314	13247	9627
	375923		1445650				3042	15762	11376	5271
	616858		2370555				4431		12789	10537
	775230		621484				2676		7366	9978
	902624		403769				1874		13965	7213
	404906		152642				1692		9730	10553
	437359		154480				5122			1691.16
	78426						2991			1358.72
Mean	528220	5.52822e+06	1.03079e+06	689107			2499			1657.13
										3246.25
										3734.52
										4179.25
										4008.37
										2834.6
						Mean	5408.92	15803	10668.9	5981.61

## Sheet: Fig.2F
	miR-423-5p (Relative copies/ng RNA)					let-7b-5p (Relative copies/ng RNA)
	0	2	7	21		0	2	7	21
	8270	103774	1310	5008		12797.2	61791.8	62.25	1980
	12736	62686	2114	6394		6468	2856	489	2636.25
	18148	104490	3654	8018		7530.75	5536.5	297.75	4031.25
	26320	125988	4516	7756		5511.75	39753	477.75	2498.25
	4918	5010	3058	8598		29060.2	3619.5	154.5	2437.5
	5306	18046	2060	10002			88767	281.25	3932.25
	28162	7902	1076	7086				91.5	2514.75
	12106	99786	20946	12550				5545.5	6364.5
	7640		135566	11480				61035	675.75
	15218		10860	11548				1689.75	603.75
	9270		118496					57801
	11636
	13352
	19192
Mean	13733.9	65960.2	27605.1	8844		12273.6	33720.6	11629.6	2767.43

## Sheet: Fig.2G
	miR-423-5p (Relative copies/µL serum)				let-7b-5p (Relative copies/µL serum)
	Untreated	RNAse	Triton + Rnase		Untreated	RNAse	Triton + Rnase
	2289	1267	742		2049	41	3
	1768	1680	1155		1967	11	1
	2054	2098	649		1922	8	49
Mean	2037	1681.67	848.667		1979.33	20	17.6667

## Sheet: Fig.3A
	MECA-32 positive PTC / tubule				Sirius red surface / field (μm2)
	21 days post-IRI				21 days post-IRI
	SHAM	IR30	IR60		SHAM	IR30	IR60
	0.8357	0.5753	0.2983		516	7166	10122
	0.751	0.4905	0.2257		179	6743	11550
	0.8748	0.5314	0.3892		309	4717	11321
		0.4716	0.3747			5825	11833
		0.4565	0.2883			6081	7067
Mean	0.8205	0.50506	0.31524		334.667	6106.4	10378.6

[truncated: 44 more sheets: Fig.3B, Fig.3C, Fig.3D, Fig.3E, Fig.5A, Fig.5B, Fig.5C, Fig.5D, Fig.5E, Fig.6A, Fig.6B, Fig.7B, Fig.8A, Fig.8B, Fig.8C, Fig.8D, Fig.9A, Fig.9B, Fig.S1B, Fig.S1C …]
